# Supplementary material for: DNA methylation cooperates with H3K9me2 at HCN4 promoter to regulate the differentiation of bone marrow mesenchymal stem cells into pacemaker-like cells
Source: PLoS One. 2023 Aug 29;18(8):e0289510. doi: 10.1371/journal.pone.0289510 (PMC10464974; doi:10.1371/journal.pone.0289510)
Supplement: S1 Data — (XLSX) [file pone.0289510.s001.xlsx]

## Sheet: FIGURE1A
		Control			5-Aza
	D0	0.51	0.55	0.48	0.5	0.45	0.39
	D3	0.45	0.42	0.47	0.28	0.33	0.3
	D7	0.46	0.42	0.39	0.26	0.22	0.29
	D14	0.35	0.33	0.32	0.2	0.18	0.15
	D21	0.29	0.31	0.32	0.17	0.19	0.22

## Sheet: FIGURE2C
		MSCs	Pacemaker cells
	#1	0.378	0.226
	#2	0.459	0.251
	#3	0.471	0.165
	avrage	0.436	0.214

## Sheet: FIGURE 2D
		MSCs			Pacemaker cells
	IgG	1.49666	1.11729	1.3332	0.598739	0.395021	0.439393
	H3K9me2	0.0836205	0.0792282	0.693977	0.29937	0.864537	0.671638
	IgG	0.327932	0.204749	0.474161	0.324349	0.737135	0.538819
	H3K9me2	1.98179	1.25329	1.72841	0.515822	0.925335	0.358845
	IgG	0.632878	0.395021	0.474161	0.839708	1.02811	0.609491
	H3K9me2	3.55537	2.86454	3.72841	1.22405	1.8025	1.3672
	IgG	0.624505	0.692555	0.513123	0.11679	0.56791	0.638483
	H3K9me2	4.28322	5.89062	4.74522	1.10366	0.658639	0.737074

## Sheet: FIGURE3B
		CM			msc			BIX+TBX18			BIX+TBX18			5-AZA+TBX18			BIX+5-AZA+TBX18
	HCN4	1	1	1	0.0128926	0.0489832	0.0111943	0.196375	0.150078	0.256568	0.155853	0.136848	0.272341	0.133104	0.136396	0.258576	0.357257	0.337571	0.338868
	α-actin	1	1	1	0.0517084	0.0216945	0.0123725	0.215212	0.199302	0.356933	0.185007	0.185414	0.39849	0.145749	0.1754	0.356447	0.385845	0.4854	0.335104
	cTnT	1	1	1	0.0282091	0.0267856	0.0605325	0.191041	0.178585	0.217526	0.157842	0.169309	0.186326	0.158393	0.166447	0.197114	0.354551	0.260239	0.184387

## Sheet: FIGURE4B
-464/-40-Basic			pGL3-TBX2-mut			pGL3-NKX2.5-mut			pGL3-SF1-mut			pGL3-Basic
7.84178	6.91445	6.45431	5.60267	6.23195	5.81015	1.2973	1.56128	1.42197	3.56434	4.26904	4.55408	1	1	1

## Sheet: FIGURE4C
	P-HCN4			P-HCN4+DNMT3A+G9A
48h	1	1	1	0.283261	0.364048	0.380706
	P-HCN4			P-HCN4+DNMT3A+G9A+5-aza			P-HCN4+DNMT3A+G9A+sh-G9a			P-HCN4+DNMT3A+G9A+Nkx2.5			P-HCN4+DNMT3A+G9A+5-aza+sh-G9a+Nkx2.5
96h	1	1	1	0.689286	0.63847	0.769299	0.492167	0.514615	0.446881	0.639708	0.522811	0.585307	0.793783	0.888237	0.821148

## Sheet: FIGURE4D
		Blank			Sh-G9a			5-AZa
	IgG	0.395021	0.864537	0.524441	0.128114	0.202501	0.427241	0.332171	0.19383	2.89483
	Nkx2.5	2.23971	1.42405	1.3372	3.86791	4.65864	4.35503	3.11729	4.07923	3.53733

## Sheet: FIGURE 5A
	Blank			Sh-G9a			5-AZa
IgG	0.624505	0.692555	0.505372	0.327932	0.204749	0.565121	0.239708	0.42405	0.635479
H3K9me2	4.28322	5.39062	4.96703	2.11729	2.69255	2.79192	3.89062	3.01168	3.13785
0

## Sheet: FIGURE5B
		blank	5-Aza	Sh-G9a
	#1	0.459	0.203	0.442
	#2	0.401	0.255	0.327
	#3	0.448	0.223	0.389
	avrage	0.436	0.227	0.386

## Sheet: FIGURE5C
	blank			Sh-G9a			5-Aza
Dnmt1	1	1	1	0.516396	0.55805	0.579776	0.471516	0.477907	0.553029
Dnmt3a	1	1	1	0.472388	0.434422	0.373796	0.457546	0.405111	0.380699
Dnmt3b	1	1	1	0.494681	0.588139	0.500224	0.521274	0.48339	0.420309
G9a	1	1	1	0.579652	0.446837	0.480845	0.678953	0.690359	0.764591
